# Supplementary material for: ﻿Two new Parahiraciini planthoppers from Central Vietnam in the genera Gelastyrella and Pseudochoutagus (Hemiptera, Fulgoromorpha, Issidae)
Source: Zookeys. 2025 Oct 24;1257:1–24. doi: 10.3897/zookeys.1257.155185 (PMC12579335; doi:10.3897/zookeys.1257.155185)
Supplement: XML Treatment for Parahiraciina [file zookeys.1257.155185-treatment1.xml]

<!DOCTYPE tp:taxon-treatment
  PUBLIC "-//TaxonX//DTD Taxonomic Treatment Publishing DTD v0 20100105//EN" "tax-treatment-NSO.dtd">
<tp:taxon-treatment xmlns:tp="http://www.plazi.org/taxpub"><tp:treatment-meta><kwd-group><label>Taxon classification</label><kwd>
                <named-content content-type="kingdom">Animalia</named-content>
              </kwd><kwd>
                <named-content content-type="order">Hemiptera</named-content>
              </kwd><kwd>
                <named-content content-type="family">Issidae</named-content>
              </kwd></kwd-group><mixed-citation publication-type="journal"><person-group><name><surname>Constant</surname><given-names>Jérôme</given-names></name><name><surname>Pham</surname><given-names>Thai-Hong</given-names></name><name><surname>Nguyen</surname><given-names>Hoai Thu Thi</given-names></name></person-group><article-title>﻿Two new <tp:taxon-name><tp:taxon-name-part taxon-name-part-type="tribe">Parahiraciini</tp:taxon-name-part></tp:taxon-name> planthoppers from Central Vietnam in the genera <italic><tp:taxon-name><tp:taxon-name-part taxon-name-part-type="genus" reg="Gelastyrella">Gelastyrella</tp:taxon-name-part></tp:taxon-name></italic> and <italic><tp:taxon-name><tp:taxon-name-part taxon-name-part-type="genus" reg="Pseudochoutagus">Pseudochoutagus</tp:taxon-name-part></tp:taxon-name></italic> (<tp:taxon-name><tp:taxon-name-part taxon-name-part-type="order">Hemiptera</tp:taxon-name-part></tp:taxon-name>, <tp:taxon-name><tp:taxon-name-part taxon-name-part-type="infraorder">Fulgoromorpha</tp:taxon-name-part></tp:taxon-name>, <tp:taxon-name><tp:taxon-name-part taxon-name-part-type="family">Issidae</tp:taxon-name-part></tp:taxon-name>)</article-title><source>Zookeys</source><day>24</day><month>10</month><year>2025</year><volume>1257</volume><fpage>1</fpage><lpage>24</lpage><pub-id pub-id-type="doi">10.3897/zookeys.1257.155185</pub-id></mixed-citation></tp:treatment-meta><tp:nomenclature><label>﻿Subtribe</label><tp:taxon-name><object-id xmlns:xlink="http://www.w3.org/1999/xlink" content-type="arpha" xlink:type="simple">FB3C3BA3-A7C6-511C-8721-C19D9AA03F82</object-id>
              <tp:taxon-name-part taxon-name-part-type="subtribe">Parahiraciina</tp:taxon-name-part>
            </tp:taxon-name><tp:taxon-authority>Cheng &amp; Yang, 1991</tp:taxon-authority></tp:nomenclature><tp:treatment-sec sec-type="type genus" id="SECID0ERJAC"><title>Type genus.</title><p><italic><tp:taxon-name><tp:taxon-name-part taxon-name-part-type="genus" reg="Parahiracia">Parahiracia</tp:taxon-name-part></tp:taxon-name></italic> Ôuchi, 1940 (junior synonym of <italic><tp:taxon-name><tp:taxon-name-part taxon-name-part-type="genus" reg="Fortunia">Fortunia</tp:taxon-name-part></tp:taxon-name></italic> Distant, 1909).</p></tp:treatment-sec></tp:taxon-treatment>
