# Supplementary material for: ﻿Two new Parahiraciini planthoppers from Central Vietnam in the genera Gelastyrella and Pseudochoutagus (Hemiptera, Fulgoromorpha, Issidae)
Source: Zookeys. 2025 Oct 24;1257:1–24. doi: 10.3897/zookeys.1257.155185 (PMC12579335; doi:10.3897/zookeys.1257.155185)
Supplement: XML Treatment for Gelastyrella [file zookeys.1257.155185-treatment2.xml]

<!DOCTYPE tp:taxon-treatment
  PUBLIC "-//TaxonX//DTD Taxonomic Treatment Publishing DTD v0 20100105//EN" "tax-treatment-NSO.dtd">
<tp:taxon-treatment xmlns:tp="http://www.plazi.org/taxpub"><tp:treatment-meta><kwd-group><label>Taxon classification</label><kwd>
                <named-content content-type="kingdom">Animalia</named-content>
              </kwd><kwd>
                <named-content content-type="order">Hemiptera</named-content>
              </kwd><kwd>
                <named-content content-type="family">Issidae</named-content>
              </kwd></kwd-group><mixed-citation publication-type="journal"><person-group><name><surname>Constant</surname><given-names>Jérôme</given-names></name><name><surname>Pham</surname><given-names>Thai-Hong</given-names></name><name><surname>Nguyen</surname><given-names>Hoai Thu Thi</given-names></name></person-group><article-title>﻿Two new <tp:taxon-name><tp:taxon-name-part taxon-name-part-type="tribe">Parahiraciini</tp:taxon-name-part></tp:taxon-name> planthoppers from Central Vietnam in the genera <italic><tp:taxon-name><tp:taxon-name-part taxon-name-part-type="genus" reg="Gelastyrella">Gelastyrella</tp:taxon-name-part></tp:taxon-name></italic> and <italic><tp:taxon-name><tp:taxon-name-part taxon-name-part-type="genus" reg="Pseudochoutagus">Pseudochoutagus</tp:taxon-name-part></tp:taxon-name></italic> (<tp:taxon-name><tp:taxon-name-part taxon-name-part-type="order">Hemiptera</tp:taxon-name-part></tp:taxon-name>, <tp:taxon-name><tp:taxon-name-part taxon-name-part-type="infraorder">Fulgoromorpha</tp:taxon-name-part></tp:taxon-name>, <tp:taxon-name><tp:taxon-name-part taxon-name-part-type="family">Issidae</tp:taxon-name-part></tp:taxon-name>)</article-title><source>Zookeys</source><day>24</day><month>10</month><year>2025</year><volume>1257</volume><fpage>1</fpage><lpage>24</lpage><pub-id pub-id-type="doi">10.3897/zookeys.1257.155185</pub-id></mixed-citation></tp:treatment-meta><tp:nomenclature><label>﻿Genus</label><tp:taxon-name><object-id xmlns:xlink="http://www.w3.org/1999/xlink" content-type="arpha" xlink:type="simple">8705136F-DD47-5DDE-9570-168C8C37F0B9</object-id>
              <tp:taxon-name-part taxon-name-part-type="genus" reg="Gelastyrella">Gelastyrella</tp:taxon-name-part>
            </tp:taxon-name><tp:taxon-authority>Yang, 1994</tp:taxon-authority><tp:nomenclature-citation-list><tp:nomenclature-citation><tp:taxon-name>
                  <tp:taxon-name-part taxon-name-part-type="genus" reg="Gelastyrella">Gelastyrella</tp:taxon-name-part>
                </tp:taxon-name><comment>Yang, 1994 in Chan &amp; Yang, 1994: 90. Type species: <tp:taxon-name><tp:taxon-name-part taxon-name-part-type="genus" reg="Gelastyrella">Gelastyrella</tp:taxon-name-part> <tp:taxon-name-part taxon-name-part-type="species" reg="litaoensis">litaoensis</tp:taxon-name-part></tp:taxon-name> Yang, 1994, by original designation.</comment></tp:nomenclature-citation></tp:nomenclature-citation-list></tp:nomenclature><tp:treatment-sec sec-type="diagnosis" id="SECID0E1LAC"><title>Diagnosis.</title><p>The genus <italic><tp:taxon-name><tp:taxon-name-part taxon-name-part-type="genus" reg="Gelastyrella">Gelastyrella</tp:taxon-name-part></tp:taxon-name></italic> can be differentiated from the other genera of <tp:taxon-name><tp:taxon-name-part taxon-name-part-type="subtribe">Parahiraciina</tp:taxon-name-part></tp:taxon-name> by the following combination of characters (based on <xref ref-type="bibr" rid="B22">Zhang et al. 2020</xref>):</p><list list-type="order"><list-item><p>the frons about as long a wide, with median carina and a transverse carina under the dorsal margin;
</p></list-item><list-item><p>the tegmina tapering towards apex, with vein ScP+R forked near base, MP 3-branched with first fork around midlength and CuA unforked;
</p></list-item><list-item><p>the tri-lobed hind wings (with A2 lobe reduced);
</p></list-item><list-item><p>the first metatarsomere with a dense pad of spines ventrally, in addition to spines of the apical margin;
</p></list-item><list-item><p>the ventral lobe of the periandrium strongly expanded basiventrad in rounded lobes;
</p></list-item><list-item><p>the aedeagus with one pair of lateroventral processes and well developed suspensorium.
</p></list-item></list></tp:treatment-sec><tp:treatment-sec sec-type="notes" id="SECID0EYMAC"><title>Note.</title><p>According to <xref ref-type="bibr" rid="B22">Zhang et al. (2020)</xref>, the genus <italic><tp:taxon-name><tp:taxon-name-part taxon-name-part-type="genus" reg="Gelastyrella">Gelastyrella</tp:taxon-name-part></tp:taxon-name></italic> differs from the genus <italic><tp:taxon-name><tp:taxon-name-part taxon-name-part-type="genus" reg="Thabena">Thabena</tp:taxon-name-part></tp:taxon-name></italic> Stål, 1866 by the male genitalia with a well-developed suspensorium (suspensorium small in <italic><tp:taxon-name><tp:taxon-name-part taxon-name-part-type="genus" reg="Thabena">Thabena</tp:taxon-name-part></tp:taxon-name></italic>), and the ventral lobe of the periandrium strongly convex in lateral view (straight in <italic><tp:taxon-name><tp:taxon-name-part taxon-name-part-type="genus" reg="Thabena">Thabena</tp:taxon-name-part></tp:taxon-name></italic>). The two genera had been previously synonymized by <xref ref-type="bibr" rid="B12">Gnezdilov (2009</xref>, <xref ref-type="bibr" rid="B14">2015</xref>), but we follow here the most recent classification. Several undescribed species from South-East Asia are present in the collections (Constant and Pham unpublished), which, together with additional molecular data, could help to refine the status of these genera in the future.</p></tp:treatment-sec><tp:treatment-sec sec-type="distribution" id="SECID0EGOAC"><title>Species included (distribution).</title><p><italic><tp:taxon-name><tp:taxon-name-part taxon-name-part-type="genus" reg="Gelastyrella">Gelastyrella</tp:taxon-name-part> <tp:taxon-name-part taxon-name-part-type="species" reg="litaoensis">litaoensis</tp:taxon-name-part></tp:taxon-name></italic> Yang, 1994 (China: Hainan, Fujian, Guangxi; Taiwan; Vietnam: Hoa Binh, Ninh Binh, Quang Tri, Thanh Hoa and Thừa Thiên-Huế provinces – <xref ref-type="bibr" rid="B4">Chan and Yang 1994</xref>; <xref ref-type="bibr" rid="B17">Gnezdilov et al. 2014a</xref>; <xref ref-type="bibr" rid="B14">Gnezdilov 2015</xref>; <xref ref-type="bibr" rid="B9">Constant and Pham 2024b</xref>).</p><p><italic><tp:taxon-name><tp:taxon-name-part taxon-name-part-type="genus" reg="Gelastyrella">Gelastyrella</tp:taxon-name-part> <tp:taxon-name-part taxon-name-part-type="species" reg="vuquangensis">vuquangensis</tp:taxon-name-part></tp:taxon-name></italic> sp. nov. (Vietnam: Ha Tinh Province).</p></tp:treatment-sec><ref-list><ref id="B22"><mixed-citation xmlns:xlink="http://www.w3.org/1999/xlink" xlink:type="simple"><person-group><name name-style="western"><surname>Zhang</surname><given-names>Y-L</given-names></name><name name-style="western"><surname>Che</surname><given-names>Y-L</given-names></name><name name-style="western"><surname>Meng</surname><given-names>R</given-names></name><name name-style="western"><surname>Wang</surname><given-names>Y-L</given-names></name></person-group> (<year>2020</year>) <source><tp:taxon-name><tp:taxon-name-part taxon-name-part-type="order">Hemiptera</tp:taxon-name-part></tp:taxon-name>. <tp:taxon-name><tp:taxon-name-part taxon-name-part-type="family">Caliscelidae</tp:taxon-name-part></tp:taxon-name>. <tp:taxon-name><tp:taxon-name-part taxon-name-part-type="family">Issidae</tp:taxon-name-part></tp:taxon-name>. <tp:taxon-name><tp:taxon-name-part taxon-name-part-type="class">Insecta</tp:taxon-name-part></tp:taxon-name>. Fauna Sinica. Vol. 70.</source><publisher-name>Science Press</publisher-name>, <publisher-loc>Beijing</publisher-loc>, <size units="page">655 pp</size>. [+ 43 pls.]</mixed-citation></ref><ref id="B12"><mixed-citation xmlns:xlink="http://www.w3.org/1999/xlink" xlink:type="simple"><person-group><name name-style="western"><surname>Gnezdilov</surname><given-names>VM</given-names></name></person-group> (<year>2009</year>) <article-title>Revisionary notes on some tropical <tp:taxon-name><tp:taxon-name-part taxon-name-part-type="family">Issidae</tp:taxon-name-part></tp:taxon-name> and <tp:taxon-name><tp:taxon-name-part taxon-name-part-type="family">Nogodinidae</tp:taxon-name-part></tp:taxon-name> (<tp:taxon-name><tp:taxon-name-part taxon-name-part-type="order">Hemiptera</tp:taxon-name-part></tp:taxon-name>: <tp:taxon-name><tp:taxon-name-part taxon-name-part-type="superfamily">Fulgoroidea</tp:taxon-name-part></tp:taxon-name>).</article-title><source>Acta Entomologica Musei Nationalis Pragae</source><volume>49</volume>(<issue>1</issue>): <fpage>75</fpage>–<lpage>92</lpage>.</mixed-citation></ref><ref id="B14"><mixed-citation xmlns:xlink="http://www.w3.org/1999/xlink" xlink:type="simple"><person-group><name name-style="western"><surname>Gnezdilov</surname><given-names>VM</given-names></name></person-group> (<year>2015</year>) <article-title>First coloured species of the genus <italic><tp:taxon-name><tp:taxon-name-part taxon-name-part-type="genus">Thabena</tp:taxon-name-part></tp:taxon-name></italic> Stål (<tp:taxon-name><tp:taxon-name-part taxon-name-part-type="order">Hemiptera</tp:taxon-name-part></tp:taxon-name>, <tp:taxon-name><tp:taxon-name-part taxon-name-part-type="superfamily">Fulgoroidea</tp:taxon-name-part></tp:taxon-name>, <tp:taxon-name><tp:taxon-name-part taxon-name-part-type="family">Issidae</tp:taxon-name-part></tp:taxon-name>) from Vietnam with general notes on the genus.</article-title><source>Acta Zoologica Academiae Scientiarum Hungaricae</source><volume>61</volume>(<issue>4</issue>): <fpage>329</fpage>–<lpage>339</lpage>. <ext-link xlink:href="10.17109/AZH.61.4.329.2015" ext-link-type="doi" xlink:type="simple">https://doi.org/10.17109/AZH.61.4.329.2015</ext-link></mixed-citation></ref><ref id="B4"><mixed-citation xmlns:xlink="http://www.w3.org/1999/xlink" xlink:type="simple"><person-group><name name-style="western"><surname>Chan</surname><given-names>ML</given-names></name><name name-style="western"><surname>Yang</surname><given-names>CT</given-names></name></person-group> (<year>1994</year>) <source><tp:taxon-name><tp:taxon-name-part taxon-name-part-type="family">Issidae</tp:taxon-name-part></tp:taxon-name> of Taiwan (<tp:taxon-name><tp:taxon-name-part taxon-name-part-type="suborder">Homoptera</tp:taxon-name-part></tp:taxon-name>: <tp:taxon-name><tp:taxon-name-part taxon-name-part-type="superfamily">Fulgoroidea</tp:taxon-name-part></tp:taxon-name>).</source><publisher-name>Chen Chung Book</publisher-name>, <publisher-loc>Taichung, Taiwan</publisher-loc>, <size units="page">188 pp</size>.</mixed-citation></ref><ref id="B17"><mixed-citation xmlns:xlink="http://www.w3.org/1999/xlink" xlink:type="simple"><person-group><name name-style="western"><surname>Gnezdilov</surname><given-names>VM</given-names></name><name name-style="western"><surname>Bourgoin</surname><given-names>T</given-names></name><name name-style="western"><surname>Soulier-Perkins</surname><given-names>A</given-names></name></person-group> (<year>2014a</year>) <article-title>Vietnamese <tp:taxon-name><tp:taxon-name-part taxon-name-part-type="family">Issidae</tp:taxon-name-part></tp:taxon-name> (<tp:taxon-name><tp:taxon-name-part taxon-name-part-type="order">Hemiptera</tp:taxon-name-part></tp:taxon-name>, <tp:taxon-name><tp:taxon-name-part taxon-name-part-type="superfamily">Fulgoroidea</tp:taxon-name-part></tp:taxon-name>): New taxa, new records and new distribution data.</article-title><source>Zootaxa</source><volume>3847</volume>(<issue>1</issue>): <fpage>80</fpage>–<lpage>96</lpage>. <ext-link xlink:href="10.11646/zootaxa.3847.1.4" ext-link-type="doi" xlink:type="simple">https://doi.org/10.11646/zootaxa.3847.1.4</ext-link></mixed-citation></ref><ref id="B9"><mixed-citation xmlns:xlink="http://www.w3.org/1999/xlink" xlink:type="simple"><person-group><name name-style="western"><surname>Constant</surname><given-names>J</given-names></name><name name-style="western"><surname>Pham</surname><given-names>HT</given-names></name></person-group> (<year>2024b</year>) <article-title>Issid planthoppers from Bach Ma and Phong Dien in Central Vietnam. (I) Tribe <tp:taxon-name><tp:taxon-name-part taxon-name-part-type="tribe">Parahiraciini</tp:taxon-name-part></tp:taxon-name> (<tp:taxon-name><tp:taxon-name-part taxon-name-part-type="order">Hemiptera</tp:taxon-name-part></tp:taxon-name>: <tp:taxon-name><tp:taxon-name-part taxon-name-part-type="infraorder">Fulgoromorpha</tp:taxon-name-part></tp:taxon-name>: <tp:taxon-name><tp:taxon-name-part taxon-name-part-type="family">Issidae</tp:taxon-name-part></tp:taxon-name>).</article-title><source>European Journal of Taxonomy</source><volume>975</volume>: <fpage>1</fpage>–<lpage>64</lpage>. <ext-link xlink:href="10.5852/ejt.2024.975.2769" ext-link-type="doi" xlink:type="simple">https://doi.org/10.5852/ejt.2024.975.2769</ext-link></mixed-citation></ref></ref-list></tp:taxon-treatment>
