# Supplementary material for: ﻿Two new Parahiraciini planthoppers from Central Vietnam in the genera Gelastyrella and Pseudochoutagus (Hemiptera, Fulgoromorpha, Issidae)
Source: Zookeys. 2025 Oct 24;1257:1–24. doi: 10.3897/zookeys.1257.155185 (PMC12579335; doi:10.3897/zookeys.1257.155185)
Supplement: XML Treatment for Gelastyrella vuquangensis [file zookeys.1257.155185-treatment3.xml]

<!DOCTYPE tp:taxon-treatment
  PUBLIC "-//TaxonX//DTD Taxonomic Treatment Publishing DTD v0 20100105//EN" "tax-treatment-NSO.dtd">
<tp:taxon-treatment xmlns:tp="http://www.plazi.org/taxpub"><tp:treatment-meta><kwd-group><label>Taxon classification</label><kwd>
                <named-content content-type="kingdom">Animalia</named-content>
              </kwd><kwd>
                <named-content content-type="order">Hemiptera</named-content>
              </kwd><kwd>
                <named-content content-type="family">Issidae</named-content>
              </kwd></kwd-group><mixed-citation publication-type="journal"><person-group><name><surname>Constant</surname><given-names>Jérôme</given-names></name><name><surname>Pham</surname><given-names>Thai-Hong</given-names></name><name><surname>Nguyen</surname><given-names>Hoai Thu Thi</given-names></name></person-group><article-title>﻿Two new <tp:taxon-name><tp:taxon-name-part taxon-name-part-type="tribe">Parahiraciini</tp:taxon-name-part></tp:taxon-name> planthoppers from Central Vietnam in the genera <italic><tp:taxon-name><tp:taxon-name-part taxon-name-part-type="genus" reg="Gelastyrella">Gelastyrella</tp:taxon-name-part></tp:taxon-name></italic> and <italic><tp:taxon-name><tp:taxon-name-part taxon-name-part-type="genus" reg="Pseudochoutagus">Pseudochoutagus</tp:taxon-name-part></tp:taxon-name></italic> (<tp:taxon-name><tp:taxon-name-part taxon-name-part-type="order">Hemiptera</tp:taxon-name-part></tp:taxon-name>, <tp:taxon-name><tp:taxon-name-part taxon-name-part-type="infraorder">Fulgoromorpha</tp:taxon-name-part></tp:taxon-name>, <tp:taxon-name><tp:taxon-name-part taxon-name-part-type="family">Issidae</tp:taxon-name-part></tp:taxon-name>)</article-title><source>Zookeys</source><day>24</day><month>10</month><year>2025</year><volume>1257</volume><fpage>1</fpage><lpage>24</lpage><pub-id pub-id-type="doi">10.3897/zookeys.1257.155185</pub-id></mixed-citation></tp:treatment-meta><tp:nomenclature><label>﻿</label><tp:taxon-name><object-id xmlns:xlink="http://www.w3.org/1999/xlink" content-type="arpha" xlink:type="simple">2A3FFD6C-F06C-5DFA-8EBD-252EC091C284</object-id>
              <tp:taxon-name-part taxon-name-part-type="genus" reg="Gelastyrella">Gelastyrella</tp:taxon-name-part>
              <tp:taxon-name-part taxon-name-part-type="species" reg="vuquangensis">vuquangensis</tp:taxon-name-part>
              <object-id xmlns:xlink="http://www.w3.org/1999/xlink" content-type="zoobank" xlink:type="simple">https://zoobank.org/4D5481ED-2F5B-43B2-8812-44449E0E653D</object-id>
            </tp:taxon-name><tp:taxon-status xmlns:xlink="http://www.w3.org/1999/xlink" xlink:type="simple">sp. nov.</tp:taxon-status><xref ref-type="fig" rid="F1">Figs 1</xref><xref ref-type="fig" rid="F2">, 2</xref><xref ref-type="fig" rid="F3">, 3</xref><xref ref-type="fig" rid="F4">, 4</xref><xref ref-type="fig" rid="F5">, 5</xref><xref ref-type="fig" rid="F6">, 6</xref><xref ref-type="fig" rid="F7">, 7</xref><xref ref-type="fig" rid="F8">, 8</xref></tp:nomenclature><tp:treatment-sec sec-type="type material" id="SECID0E5BAE"><title>Type material.</title><p><bold><italic>Holotype</italic></bold> ♂, Vietnam • Ha Tinh Province, Vu Quang National Park., near Khe Chè station; <named-content xmlns:xlink="http://www.w3.org/1999/xlink" content-type="dwc:verbatimCoordinates" xlink:type="simple"><named-content content-type="geo-json" specific-use="{&#34;type&#34;:&#34;Point&#34;,&#34;coordinates&#34;:[105.311389,18.377222]}" id="NCID0EMCAE" xlink:type="simple">18°22'38"N, 105°18'41"E</named-content></named-content>; 13–15 Jul. 2023; J. Constant, J. Bresseel and L. Semeraro leg.; I.G.: 34.661; <named-content xmlns:xlink="http://www.w3.org/1999/xlink" content-type="dwc:institutional_code" xlink:title="Royal Belgian Institute of Natural Sciences, Brussels, Belgium" xlink:href="http://grbio.org/institution/royal-belgian-institute-natural-sciences" xlink:type="simple">RBINS</named-content>.</p><p><bold><italic>Paratypes</italic></bold>, Vietnam • 8 ♂♂, 15 ♀♀; same data as for holotype; <named-content xmlns:xlink="http://www.w3.org/1999/xlink" content-type="dwc:institutional_code" xlink:title="Royal Belgian Institute of Natural Sciences, Brussels, Belgium" xlink:href="http://grbio.org/institution/royal-belgian-institute-natural-sciences" xlink:type="simple">RBINS</named-content> • 8 ♂♂, 2 ♀♀; Ha Tinh Province, Vu Quang National Park, near Khe Chè station; <named-content xmlns:xlink="http://www.w3.org/1999/xlink" content-type="dwc:verbatimCoordinates" xlink:type="simple"><named-content content-type="geo-json" specific-use="{&#34;type&#34;:&#34;Point&#34;,&#34;coordinates&#34;:[105.311389,18.377222]}" id="NCID0EFDAE" xlink:type="simple">18°22'38"N, 105°18'41"E</named-content></named-content>; 13–15 Jul. 2023; Trung T. Vu and Hoai T.T. Nguyen leg.; <named-content xmlns:xlink="http://www.w3.org/1999/xlink" content-type="dwc:institutional_code" xlink:title="Vietnam National Museum of Nature, Hanoi, Vietnam" xlink:href="http://grbio.org/institution/vietnam-national-museum-nature" xlink:type="simple">VNMN</named-content>-E. 000.016.100-<named-content xmlns:xlink="http://www.w3.org/1999/xlink" content-type="dwc:institutional_code" xlink:title="Vietnam National Museum of Nature, Hanoi, Vietnam" xlink:href="http://grbio.org/institution/vietnam-national-museum-nature" xlink:type="simple">VNMN</named-content>-E.000.016.109; <named-content xmlns:xlink="http://www.w3.org/1999/xlink" content-type="dwc:institutional_code" xlink:title="Vietnam National Museum of Nature, Hanoi, Vietnam" xlink:href="http://grbio.org/institution/vietnam-national-museum-nature" xlink:type="simple">VNMN</named-content>.</p></tp:treatment-sec><tp:treatment-sec sec-type="diagnosis" id="SECID0EZDAE"><title>Diagnosis.</title><p>The species is externally rather similar to <italic><tp:taxon-name><tp:taxon-name-part taxon-name-part-type="genus" reg="Gelastyrella">G.</tp:taxon-name-part> <tp:taxon-name-part taxon-name-part-type="species" reg="litaoensis">litaoensis</tp:taxon-name-part></tp:taxon-name></italic> Yang, 1994 (see illustrations in <xref ref-type="bibr" rid="B9">Constant and Pham 2024b</xref>: figs 19–21) but it is shorter (on average, ♂: 6.8 mm, ♀: 7.4) than the Vietnamese specimens of <italic><tp:taxon-name><tp:taxon-name-part taxon-name-part-type="genus" reg="Gelastyrella">G.</tp:taxon-name-part> <tp:taxon-name-part taxon-name-part-type="species" reg="litaoensis">litaoensis</tp:taxon-name-part></tp:taxon-name></italic> (on average, ♂: 8.1 mm, ♀: 8.9), and it is generally paler than <italic><tp:taxon-name><tp:taxon-name-part taxon-name-part-type="genus" reg="Gelastyrella">G.</tp:taxon-name-part> <tp:taxon-name-part taxon-name-part-type="species" reg="litaoensis">litaoensis</tp:taxon-name-part></tp:taxon-name></italic>; it shows gonostyli with a short posterior lobe and a short, wide capitulum in lateral view (lobe and capitulum elongate in <italic><tp:taxon-name><tp:taxon-name-part taxon-name-part-type="genus" reg="Gelastyrella">G.</tp:taxon-name-part> <tp:taxon-name-part taxon-name-part-type="species" reg="litaoensis">litaoensis</tp:taxon-name-part></tp:taxon-name></italic>); the periandrium of the male shows moderately developed basiventral lobes (lobes massive, strongly projecting anteriad in <italic><tp:taxon-name><tp:taxon-name-part taxon-name-part-type="genus" reg="Gelastyrella">G.</tp:taxon-name-part> <tp:taxon-name-part taxon-name-part-type="species" reg="litaoensis">litaoensis</tp:taxon-name-part></tp:taxon-name></italic>); the lateroventral processes of the aedeagus are strongly curved mesad in distal portion, ventrally overlapping (more or less parallel in <italic><tp:taxon-name><tp:taxon-name-part taxon-name-part-type="genus" reg="Gelastyrella">G.</tp:taxon-name-part> <tp:taxon-name-part taxon-name-part-type="species" reg="litaoensis">litaoensis</tp:taxon-name-part></tp:taxon-name></italic>); the process of sternite VII of females is apically emarginate in middle (rounded in <italic><tp:taxon-name><tp:taxon-name-part taxon-name-part-type="genus" reg="Gelastyrella">G.</tp:taxon-name-part> <tp:taxon-name-part taxon-name-part-type="species" reg="litaoensis">litaoensis</tp:taxon-name-part></tp:taxon-name></italic>).</p></tp:treatment-sec><tp:treatment-sec sec-type="description" id="SECID0EQGAE"><title>Description.</title><p><bold><italic>Measurements and ratios</italic></bold>: <abbrev xmlns:xlink="http://www.w3.org/1999/xlink" xlink:title="total length" id="ABBRID0E2GAE" xlink:type="simple">LT</abbrev>: ♂ (<italic>n</italic> = 9): 6.8 mm (6.6–7.2); ♀ (<italic>n</italic> = 9): 7.4 (7.2–7.5). <abbrev xmlns:xlink="http://www.w3.org/1999/xlink" xlink:title="total length" id="ABBRID0EDHAE" xlink:type="simple">LT</abbrev>/<abbrev xmlns:xlink="http://www.w3.org/1999/xlink" xlink:title="maximum breadth of the body" id="ABBRID0EHHAE" xlink:type="simple">BB</abbrev> = 1.6; <abbrev xmlns:xlink="http://www.w3.org/1999/xlink" xlink:title="length of the tegmen" id="ABBRID0ELHAE" xlink:type="simple">LTg</abbrev>/<abbrev xmlns:xlink="http://www.w3.org/1999/xlink" xlink:title="maximum breadth of the tegmen" id="ABBRID0EPHAE" xlink:type="simple">BTg</abbrev> = 2.1; <abbrev xmlns:xlink="http://www.w3.org/1999/xlink" xlink:title="maximum length of the hind wing" id="ABBRID0ETHAE" xlink:type="simple">LW</abbrev>/<abbrev xmlns:xlink="http://www.w3.org/1999/xlink" xlink:title="maximum breadth of the hind wing" id="ABBRID0EXHAE" xlink:type="simple">BW</abbrev> = 1.5; <abbrev xmlns:xlink="http://www.w3.org/1999/xlink" xlink:title="length of the vertex at median line" id="ABBRID0E2HAE" xlink:type="simple">LV</abbrev>/<abbrev xmlns:xlink="http://www.w3.org/1999/xlink" xlink:title="maximum breadth of the vertex" id="ABBRID0E6HAE" xlink:type="simple">BV</abbrev> = 0.5; <abbrev xmlns:xlink="http://www.w3.org/1999/xlink" xlink:title="length of the frons at median line" id="ABBRID0EDIAE" xlink:type="simple">LF</abbrev>/<abbrev xmlns:xlink="http://www.w3.org/1999/xlink" xlink:title="maximum breadth of the frons" id="ABBRID0EHIAE" xlink:type="simple">BF</abbrev> = 1.0.</p><p><bold><italic>Head</italic></bold> (Figs <xref ref-type="fig" rid="F1">1A–D</xref>, <xref ref-type="fig" rid="F2">2A–D</xref>): vertex variegated brown, about twice as broad as long in midline, with all margins carinate; anterior and posterior margins distinctly curved, subparallel; lateral margins weakly curved, subparallel; disc excavate with obsolete median carina. Side of head yellowish with darker area between anteroventral portion of eye and anterior margin; anteroventral angle weakly projecting anteriorly. Frons appearing weakly elongate and generally smooth, variegated brown (darker than vertex) with blackish dorsal line between dorsal margin and distinct subdorsal transverse carina; median carina extending from dorsal margin down to rounded frontoclypeal suture; dorsal margin concave, lateral margins distinctly sinuate. Clypeus variegated dark brown with paler median line (more or less distinct), weakly elevated medially. Labium brown with last segment longer than broad, and shorter than penultimate. Antennae dark brown; scape short, ring-shaped; pedicel subcylindrical.</p><fig id="F1" position="float" orientation="portrait"><object-id xmlns:xlink="http://www.w3.org/1999/xlink" content-type="doi" xlink:type="simple">10.3897/zookeys.1257.155185.figure1</object-id><object-id xmlns:xlink="http://www.w3.org/1999/xlink" content-type="arpha" xlink:type="simple">950527C7-EB41-5548-8A2C-BEB31FDD20E8</object-id><label>Figure 1.</label><caption><p><italic><tp:taxon-name><tp:taxon-name-part taxon-name-part-type="genus" reg="Gelastyrella">Gelastyrella</tp:taxon-name-part> <tp:taxon-name-part taxon-name-part-type="species" reg="vuquangensis">vuquangensis</tp:taxon-name-part></tp:taxon-name></italic> sp. nov., holotype ♂ (<named-content xmlns:xlink="http://www.w3.org/1999/xlink" content-type="dwc:institutional_code" xlink:title="Royal Belgian Institute of Natural Sciences, Brussels, Belgium" xlink:href="http://grbio.org/institution/royal-belgian-institute-natural-sciences" xlink:type="simple">RBINS</named-content>). A. Habitus, dorsal; B. Habitus, ventral; C. Habitus, lateral; D. Habitus, anterolateral; E. Metatibia and metatarsus, ventral; F. Distal portion of metatibia and metatarsus, ventral view.</p></caption><graphic xmlns:xlink="http://www.w3.org/1999/xlink" xlink:href="zookeys-1257-001_article-155185__-g001.jpg" position="float" orientation="portrait" xlink:type="simple" id="oo_1448067.jpg"><uri content-type="original_file" xlink:type="simple">https://binary.pensoft.net/fig/1448067</uri></graphic></fig><fig id="F2" position="float" orientation="portrait"><object-id xmlns:xlink="http://www.w3.org/1999/xlink" content-type="doi" xlink:type="simple">10.3897/zookeys.1257.155185.figure2</object-id><object-id xmlns:xlink="http://www.w3.org/1999/xlink" content-type="arpha" xlink:type="simple">99562CF2-1179-5137-A9F6-BC728657437C</object-id><label>Figure 2.</label><caption><p><italic><tp:taxon-name><tp:taxon-name-part taxon-name-part-type="genus" reg="Gelastyrella">Gelastyrella</tp:taxon-name-part> <tp:taxon-name-part taxon-name-part-type="species" reg="vuquangensis">vuquangensis</tp:taxon-name-part></tp:taxon-name></italic> sp. nov. A–E. Holotype ♂ (<named-content xmlns:xlink="http://www.w3.org/1999/xlink" content-type="dwc:institutional_code" xlink:title="Royal Belgian Institute of Natural Sciences, Brussels, Belgium" xlink:href="http://grbio.org/institution/royal-belgian-institute-natural-sciences" xlink:type="simple">RBINS</named-content>). A. Head and thorax, dorsal; B. Head and thorax, lateral; C. Frons, perpendicular; D. Head and thorax, anterolateral; E. Right hind wing; F. Paratype ♀ (<named-content xmlns:xlink="http://www.w3.org/1999/xlink" content-type="dwc:institutional_code" xlink:title="Royal Belgian Institute of Natural Sciences, Brussels, Belgium" xlink:href="http://grbio.org/institution/royal-belgian-institute-natural-sciences" xlink:type="simple">RBINS</named-content>), terminalia.</p></caption><graphic xmlns:xlink="http://www.w3.org/1999/xlink" xlink:href="zookeys-1257-001_article-155185__-g002.jpg" position="float" orientation="portrait" xlink:type="simple" id="oo_1448068.jpg"><uri content-type="original_file" xlink:type="simple">https://binary.pensoft.net/fig/1448068</uri></graphic></fig><p><bold><italic>Thorax</italic></bold> (Figs <xref ref-type="fig" rid="F1">1A, C, D</xref>, <xref ref-type="fig" rid="F2">2A–D</xref>): pronotum variegated yellowish to greenish brown; about 0.6 times as long as mesonotum in midline; anterior margin carinate, moderately, roundly protruding anteriorly between eyes; posterior margin curved, raised; no median carina but with impressed point on each side of median line; lateral portion behind eye very narrow, laminate; blunt, pale yellowish tubercles scattered on outer margin of paranotal lobes; paranotal lobes broad, brown in outer portion, pale yellowish in inner portion and with darker marking under eye, and with posteroventral angle rounded. Mesonotum variegated yellowish to or greenish brown without distinct carinae; smooth, slightly depressed before scutellum. Tegulae yellowish to greenish brown.</p><p><bold><italic>Tegmina</italic></bold> (Figs <xref ref-type="fig" rid="F1">1A–D</xref>, <xref ref-type="fig" rid="F6">6</xref>): variegated yellowish to or greenish brown with irregular brown markings (more developed in females), usually covered in fine pruinous wax in live specimens; subcoriaceous with longitudinal veins slightly darker than background, elevated and with a dense reticulum of weak pale yellow veinlets; shape elongate and convex, about 2.1 times as long as broad with sides broadly rounded, widest at basal 1/3; tapering towards narrowly rounded apex. Postclaval margin nearly straight on most length, weakly notched at apex of clavus. Epipleuron present, moderate. Clavus closed, reaching 2/3 of length of tegmen.</p><p>Venation: ScP+R forking close to base after rather short common stem, ScP+RA and RP running more or less parallel to costal margin and not forked; MP forked after moderate common stem, resulting vein MP<sub>1</sub> forked again further; CuA simple, sinuate, more or less parallel to claval joint, then to sutural margin and merging with latter before apex of tegmen; Pcu and A1 fused at slightly beyond 2/3 of clavus, resulting Pcu+A1 reaching apex of clavus.</p><p><bold><italic>Hind wings</italic></bold> (Fig. <xref ref-type="fig" rid="F2">2E</xref>): yellow-brown with distal portion of lobes Sc-R-MP-CuA and CuP-Pcu-A1, and lobe A2 darker brown; venation darker than corresponding background; wing deeply bilobed at CuP; costal margin distinctly bisinuate; CuP-Pcu-A1 lobe broadly rounded along postclaval margin and about as wide as Sc-R-MP-CuA lobe; both lobes approximately the same length, angularly rounded at apex; A2 lobe narrow. Venation: longitudinal veins ScP-R-MP-Cu well distinct; Pcu and A1 separated; numerous cross-veins; cross-veins delimiting large cells between Pcu and A1; A2 lobe narrow.</p><p><bold><italic>Legs</italic></bold> (Fig. <xref ref-type="fig" rid="F1">1A–F</xref>): rather elongate and slender, yellowish to greenish brown with metafemora, pro- and mesotarsi, and spines of hind legs, dark brown; posterior margin of pro- and mesofemora with row of acute minute teeth. Metatibiae with 2 lateral spines in distal half and 8 apical spines. First segment of metatarsus with strong tooth on each side, and large ventral pad of microspines in distal portion. Metatibiotarsal formula: (2) 8 / 2++ / 2.</p><p><bold><italic>Abdomen</italic></bold> (Fig. <xref ref-type="fig" rid="F1">1B</xref>): yellowish to greenish with wide, darker band in middle.</p><p><bold><italic>Terminalia</italic></bold> ♂ (Figs <xref ref-type="fig" rid="F3">3</xref>–<xref ref-type="fig" rid="F5">5</xref>): pygofer (Fig. <xref ref-type="fig" rid="F3">3A, E–G</xref>) about 2.0 times as high as long in lateral view (widest in ventral portion), with anterior margin incurved in dorsal portion and posterior margin more or less straight up to dorsal lobe directed caudad; posterior margin dorsally deeply excavate (U-shaped excavation wider towards base). Gonostyli (Fig. <xref ref-type="fig" rid="F3">3B–D, H</xref>) in lateral view, rather short and robust, subtriangular, produced caudad in a short lobe rounded apically, and moderately concave; capitulum massive, with rather short and wide neck, spiralling up with lateral, more or less oblique, laminate projection, and apex ended in oblique lamina directed cephalo-dorsomesad. Anal tube (Fig. <xref ref-type="fig" rid="F3">3A, E–G</xref>) racket-shaped in dorsal view, more or less dorsoventrally flattened, with basal narrow shaft representing 3/5 of length, nearly 2.4 times as long in midline as wide (widest point in distal portion); distal rounded portion starting at anal opening, convex with all margins downcurved; apical margin with round ventral emargination in caudal view. Aedeagus (Figs <xref ref-type="fig" rid="F4">4</xref>, <xref ref-type="fig" rid="F5">5</xref>) symmetrical, strongly recurved dorsad (in lateral view), with massive suspensorium consisting of large, boomerang-shaped lateral parts linked by wide, flat connective in distal portion (connective placed under aedeagus <abbrev xmlns:xlink="http://www.w3.org/1999/xlink" xlink:title="sensu stricto" id="ABBRID0E6NAE" xlink:type="simple">ss</abbrev>). Periandrium (Figs <xref ref-type="fig" rid="F4">4</xref>, <xref ref-type="fig" rid="F5">5A–G</xref>) complex, basally with moderately developed lobes projecting ventrad, ventral lobe rather simple, apically rounded, shorter than dorsal lobe; dorsal lobe in distal portion with lateral (external) arm-shaped processes directed cephalad and apically bifid, mesolateral laminate processes projecting cephalad with anterior margin sinuate and dorsal angle pointed; terminal portion mobile, articulated, at rest covering subapical processes of aedeagus <abbrev xmlns:xlink="http://www.w3.org/1999/xlink" xlink:title="sensu stricto" id="ABBRID0ELOAE" xlink:type="simple">ss</abbrev>, strongly curved in lateral view, anterior portion with two oblique laminae projecting laterodorsad (small teeth on inner wall), posterior portion upcurved, ended in elongate, apically rounded process (in lateral aspect), subtriangular in caudal view. Aedeagus <abbrev xmlns:xlink="http://www.w3.org/1999/xlink" xlink:title="sensu stricto" id="ABBRID0EPOAE" xlink:type="simple">ss</abbrev> (Fig. <xref ref-type="fig" rid="F5">5H–L</xref>) elongate, curved in lateral view, bifid along distal 2/3; subapical strong, upcurved dorsal process on each shaft, slightly directed mesad in dorsal view; lateroventral processes strong, directed anteroventrad in lateral view; in (postero)ventral view, sinuate in basal portion, then strongly curved mesad (rounded right angle) and tapering to narrow point (distal portion overlapping ventrally). Connective (Fig. <xref ref-type="fig" rid="F4">4A–F</xref>) well developed, elongate, curved, with massive tectiductus, more or less compressed laterally with large foramen.</p><fig id="F3" position="float" orientation="portrait"><object-id xmlns:xlink="http://www.w3.org/1999/xlink" content-type="doi" xlink:type="simple">10.3897/zookeys.1257.155185.figure3</object-id><object-id xmlns:xlink="http://www.w3.org/1999/xlink" content-type="arpha" xlink:type="simple">27489B0F-91CA-5ACD-A2E7-FC399A5E3962</object-id><label>Figure 3.</label><caption><p><italic><tp:taxon-name><tp:taxon-name-part taxon-name-part-type="genus" reg="Gelastyrella">Gelastyrella</tp:taxon-name-part> <tp:taxon-name-part taxon-name-part-type="species" reg="vuquangensis">vuquangensis</tp:taxon-name-part></tp:taxon-name></italic> sp. nov., holotype ♂ (<named-content xmlns:xlink="http://www.w3.org/1999/xlink" content-type="dwc:institutional_code" xlink:title="Royal Belgian Institute of Natural Sciences, Brussels, Belgium" xlink:href="http://grbio.org/institution/royal-belgian-institute-natural-sciences" xlink:type="simple">RBINS</named-content>). A. Pygofer and anal tube, lateral; B. Gonostylus, lateral; C. Idem, dorsal; D. Idem, caudal; E. Pygofer and anal tube, caudal; F. Idem, dorsal; G. Idem, posterolateral; H. Gonostylus, posterolateral.</p></caption><graphic xmlns:xlink="http://www.w3.org/1999/xlink" xlink:href="zookeys-1257-001_article-155185__-g003.jpg" position="float" orientation="portrait" xlink:type="simple" id="oo_1448069.jpg"><uri content-type="original_file" xlink:type="simple">https://binary.pensoft.net/fig/1448069</uri></graphic></fig><fig id="F4" position="float" orientation="portrait"><object-id xmlns:xlink="http://www.w3.org/1999/xlink" content-type="doi" xlink:type="simple">10.3897/zookeys.1257.155185.figure4</object-id><object-id xmlns:xlink="http://www.w3.org/1999/xlink" content-type="arpha" xlink:type="simple">7413A375-0178-5F7E-9EF6-66D69DB302C8</object-id><label>Figure 4.</label><caption><p><italic><tp:taxon-name><tp:taxon-name-part taxon-name-part-type="genus" reg="Gelastyrella">Gelastyrella</tp:taxon-name-part> <tp:taxon-name-part taxon-name-part-type="species" reg="vuquangensis">vuquangensis</tp:taxon-name-part></tp:taxon-name></italic> sp. nov., holotype ♂ (<named-content xmlns:xlink="http://www.w3.org/1999/xlink" content-type="dwc:institutional_code" xlink:title="Royal Belgian Institute of Natural Sciences, Brussels, Belgium" xlink:href="http://grbio.org/institution/royal-belgian-institute-natural-sciences" xlink:type="simple">RBINS</named-content>), aedeagus. A, B. Lateral view; C. Lateroventral view; D. Dorsal view; E. Laterodorsal view; F. Laterocaudal view; G. Caudal view; H. Ventral view.</p></caption><graphic xmlns:xlink="http://www.w3.org/1999/xlink" xlink:href="zookeys-1257-001_article-155185__-g004.jpg" position="float" orientation="portrait" xlink:type="simple" id="oo_1448070.jpg"><uri content-type="original_file" xlink:type="simple">https://binary.pensoft.net/fig/1448070</uri></graphic></fig><fig id="F5" position="float" orientation="portrait"><object-id xmlns:xlink="http://www.w3.org/1999/xlink" content-type="doi" xlink:type="simple">10.3897/zookeys.1257.155185.figure5</object-id><object-id xmlns:xlink="http://www.w3.org/1999/xlink" content-type="arpha" xlink:type="simple">361B797A-2F7E-56D1-BE6F-E6E5E0817FD7</object-id><label>Figure 5.</label><caption><p><italic><tp:taxon-name><tp:taxon-name-part taxon-name-part-type="genus" reg="Gelastyrella">Gelastyrella</tp:taxon-name-part> <tp:taxon-name-part taxon-name-part-type="species" reg="vuquangensis">vuquangensis</tp:taxon-name-part></tp:taxon-name></italic> sp. nov., holotype ♂ (<named-content xmlns:xlink="http://www.w3.org/1999/xlink" content-type="dwc:institutional_code" xlink:title="Royal Belgian Institute of Natural Sciences, Brussels, Belgium" xlink:href="http://grbio.org/institution/royal-belgian-institute-natural-sciences" xlink:type="simple">RBINS</named-content>). A–G. Periandrium; A. Lateral view (with suspensorium); B. Laterodorsal view; C. Dorsal view (with suspensorium); D. Latero-posterodorsal view; E. Posterodorsal view; F. Caudal view; G. Laterocaudal view (with suspensorium); H–L. Aedeagus <abbrev xmlns:xlink="http://www.w3.org/1999/xlink" xlink:title="sensu stricto" id="ABBRID0ENRAE" xlink:type="simple">ss</abbrev>; H. Dorsal view; I. Ventral view; J. Posteroventral view; K. Lateral view; L. Laterodorsal view.</p></caption><graphic xmlns:xlink="http://www.w3.org/1999/xlink" xlink:href="zookeys-1257-001_article-155185__-g005.jpg" position="float" orientation="portrait" xlink:type="simple" id="oo_1448071.jpg"><uri content-type="original_file" xlink:type="simple">https://binary.pensoft.net/fig/1448071</uri></graphic></fig><p><bold><italic>Terminalia</italic></bold> ♀ (Fig. <xref ref-type="fig" rid="F2">2F</xref>): hind margin of sternum VII with large process directed caudad, with lateral margins curved and posterior margin distinctly emarginate in middle.</p></tp:treatment-sec><tp:treatment-sec sec-type="etymology" id="SECID0EBSAE"><title>Etymology.</title><p>The species epithet refers to Vu Quang National Park in Ha Tinh Province, where the new species was discovered.</p></tp:treatment-sec><tp:treatment-sec sec-type="biology" id="SECID0EGSAE"><title>Biology.</title><p>The specimens were found sitting on tree trunks and larger branches covered in moss and lichen (Figs <xref ref-type="fig" rid="F6">6</xref>, <xref ref-type="fig" rid="F7">7</xref>). Their colouration makes them very cryptic and difficult to spot in their habitat, and the insects seem very confident in their protection strategy, as they often will not move until touched. Despite the exceptionally dry conditions in July 2023, the species was rather common around Ke Chè station.</p><fig id="F6" position="float" orientation="portrait"><object-id xmlns:xlink="http://www.w3.org/1999/xlink" content-type="doi" xlink:type="simple">10.3897/zookeys.1257.155185.figure6</object-id><object-id xmlns:xlink="http://www.w3.org/1999/xlink" content-type="arpha" xlink:type="simple">2648762C-B354-5ED0-A4DA-7DC82D33A7F1</object-id><label>Figure 6.</label><caption><p><italic><tp:taxon-name><tp:taxon-name-part taxon-name-part-type="genus" reg="Gelastyrella">Gelastyrella</tp:taxon-name-part> <tp:taxon-name-part taxon-name-part-type="species" reg="vuquangensis">vuquangensis</tp:taxon-name-part></tp:taxon-name></italic> sp. nov. A–D. Live specimens in Vu Quang National Park, 14 July 2023.</p></caption><graphic xmlns:xlink="http://www.w3.org/1999/xlink" xlink:href="zookeys-1257-001_article-155185__-g006.jpg" position="float" orientation="portrait" xlink:type="simple" id="oo_1448072.jpg"><uri content-type="original_file" xlink:type="simple">https://binary.pensoft.net/fig/1448072</uri></graphic></fig><fig id="F7" position="float" orientation="portrait"><object-id xmlns:xlink="http://www.w3.org/1999/xlink" content-type="doi" xlink:type="simple">10.3897/zookeys.1257.155185.figure7</object-id><object-id xmlns:xlink="http://www.w3.org/1999/xlink" content-type="arpha" xlink:type="simple">35D327EC-8F48-5998-A25E-0C0CBF7631E0</object-id><label>Figure 7.</label><caption><p>A, B. Habitat of <italic><tp:taxon-name><tp:taxon-name-part taxon-name-part-type="genus" reg="Gelastyrella">Gelastyrella</tp:taxon-name-part> <tp:taxon-name-part taxon-name-part-type="species" reg="vuquangensis">vuquangensis</tp:taxon-name-part></tp:taxon-name></italic> sp. nov. in Vu Quang National Park, 14 July 2023.</p></caption><graphic xmlns:xlink="http://www.w3.org/1999/xlink" xlink:href="zookeys-1257-001_article-155185__-g007.jpg" position="float" orientation="portrait" xlink:type="simple" id="oo_1448073.jpg"><uri content-type="original_file" xlink:type="simple">https://binary.pensoft.net/fig/1448073</uri></graphic></fig></tp:treatment-sec><tp:treatment-sec sec-type="distribution" id="SECID0EEUAE"><title>Distribution.</title><p>Vietnam, Ha Tinh Province, Vu Quang National Park (Fig. <xref ref-type="fig" rid="F8">8</xref>).</p><fig id="F8" position="float" orientation="portrait"><object-id xmlns:xlink="http://www.w3.org/1999/xlink" content-type="doi" xlink:type="simple">10.3897/zookeys.1257.155185.figure8</object-id><object-id xmlns:xlink="http://www.w3.org/1999/xlink" content-type="arpha" xlink:type="simple">108759A4-811A-5010-BE89-6B733002647F</object-id><label>Figure 8.</label><caption><p>Distribution map of <italic><tp:taxon-name><tp:taxon-name-part taxon-name-part-type="genus" reg="Gelastyrella">Gelastyrella</tp:taxon-name-part> <tp:taxon-name-part taxon-name-part-type="species" reg="vuquangensis">vuquangensis</tp:taxon-name-part></tp:taxon-name></italic> sp. nov. and <italic><tp:taxon-name><tp:taxon-name-part taxon-name-part-type="genus" reg="Pseudochoutagus">Pseudochoutagus</tp:taxon-name-part> <tp:taxon-name-part taxon-name-part-type="species" reg="nuichuanus">nuichuanus</tp:taxon-name-part></tp:taxon-name></italic> sp. nov.</p></caption><graphic xmlns:xlink="http://www.w3.org/1999/xlink" xlink:href="zookeys-1257-001_article-155185__-g008.jpg" position="float" orientation="portrait" xlink:type="simple" id="oo_1448074.jpg"><uri content-type="original_file" xlink:type="simple">https://binary.pensoft.net/fig/1448074</uri></graphic></fig></tp:treatment-sec><ref-list><ref id="B9"><mixed-citation xmlns:xlink="http://www.w3.org/1999/xlink" xlink:type="simple"><person-group><name name-style="western"><surname>Constant</surname><given-names>J</given-names></name><name name-style="western"><surname>Pham</surname><given-names>HT</given-names></name></person-group> (<year>2024b</year>) <article-title>Issid planthoppers from Bach Ma and Phong Dien in Central Vietnam. (I) Tribe <tp:taxon-name><tp:taxon-name-part taxon-name-part-type="tribe">Parahiraciini</tp:taxon-name-part></tp:taxon-name> (<tp:taxon-name><tp:taxon-name-part taxon-name-part-type="order">Hemiptera</tp:taxon-name-part></tp:taxon-name>: <tp:taxon-name><tp:taxon-name-part taxon-name-part-type="infraorder">Fulgoromorpha</tp:taxon-name-part></tp:taxon-name>: <tp:taxon-name><tp:taxon-name-part taxon-name-part-type="family">Issidae</tp:taxon-name-part></tp:taxon-name>).</article-title><source>European Journal of Taxonomy</source><volume>975</volume>: <fpage>1</fpage>–<lpage>64</lpage>. <ext-link xlink:href="10.5852/ejt.2024.975.2769" ext-link-type="doi" xlink:type="simple">https://doi.org/10.5852/ejt.2024.975.2769</ext-link></mixed-citation></ref></ref-list></tp:taxon-treatment>
