# Supplementary material for: ﻿Two new Parahiraciini planthoppers from Central Vietnam in the genera Gelastyrella and Pseudochoutagus (Hemiptera, Fulgoromorpha, Issidae)
Source: Zookeys. 2025 Oct 24;1257:1–24. doi: 10.3897/zookeys.1257.155185 (PMC12579335; doi:10.3897/zookeys.1257.155185)
Supplement: XML Treatment for Pseudochoutagus [file zookeys.1257.155185-treatment4.xml]

<!DOCTYPE tp:taxon-treatment
  PUBLIC "-//TaxonX//DTD Taxonomic Treatment Publishing DTD v0 20100105//EN" "tax-treatment-NSO.dtd">
<tp:taxon-treatment xmlns:tp="http://www.plazi.org/taxpub"><tp:treatment-meta><kwd-group><label>Taxon classification</label><kwd>
                <named-content content-type="kingdom">Animalia</named-content>
              </kwd><kwd>
                <named-content content-type="order">Hemiptera</named-content>
              </kwd><kwd>
                <named-content content-type="family">Issidae</named-content>
              </kwd></kwd-group><mixed-citation publication-type="journal"><person-group><name><surname>Constant</surname><given-names>Jérôme</given-names></name><name><surname>Pham</surname><given-names>Thai-Hong</given-names></name><name><surname>Nguyen</surname><given-names>Hoai Thu Thi</given-names></name></person-group><article-title>﻿Two new <tp:taxon-name><tp:taxon-name-part taxon-name-part-type="tribe">Parahiraciini</tp:taxon-name-part></tp:taxon-name> planthoppers from Central Vietnam in the genera <italic><tp:taxon-name><tp:taxon-name-part taxon-name-part-type="genus" reg="Gelastyrella">Gelastyrella</tp:taxon-name-part></tp:taxon-name></italic> and <italic><tp:taxon-name><tp:taxon-name-part taxon-name-part-type="genus" reg="Pseudochoutagus">Pseudochoutagus</tp:taxon-name-part></tp:taxon-name></italic> (<tp:taxon-name><tp:taxon-name-part taxon-name-part-type="order">Hemiptera</tp:taxon-name-part></tp:taxon-name>, <tp:taxon-name><tp:taxon-name-part taxon-name-part-type="infraorder">Fulgoromorpha</tp:taxon-name-part></tp:taxon-name>, <tp:taxon-name><tp:taxon-name-part taxon-name-part-type="family">Issidae</tp:taxon-name-part></tp:taxon-name>)</article-title><source>Zookeys</source><day>24</day><month>10</month><year>2025</year><volume>1257</volume><fpage>1</fpage><lpage>24</lpage><pub-id pub-id-type="doi">10.3897/zookeys.1257.155185</pub-id></mixed-citation></tp:treatment-meta><tp:nomenclature><label>﻿Genus</label><tp:taxon-name><object-id xmlns:xlink="http://www.w3.org/1999/xlink" content-type="arpha" xlink:type="simple">27545F35-C204-5670-8F4E-DEC043D73317</object-id>
              <tp:taxon-name-part taxon-name-part-type="genus" reg="Pseudochoutagus">Pseudochoutagus</tp:taxon-name-part>
            </tp:taxon-name><tp:taxon-authority>Che, Zhang &amp; Wang, 2011</tp:taxon-authority><tp:nomenclature-citation-list><tp:nomenclature-citation><tp:taxon-name>
                  <tp:taxon-name-part taxon-name-part-type="genus" reg="Pseudochoutagus">Pseudochoutagus</tp:taxon-name-part>
                </tp:taxon-name><comment>Che, Zhang &amp; Wang, 2011: 63. Type species: <tp:taxon-name><tp:taxon-name-part taxon-name-part-type="genus" reg="Pseudochoutagus">Pseudochoutagus</tp:taxon-name-part> <tp:taxon-name-part taxon-name-part-type="species" reg="curvativus">curvativus</tp:taxon-name-part></tp:taxon-name> Che, Zhang &amp; Wang, 2011, by original designation.</comment></tp:nomenclature-citation></tp:nomenclature-citation-list></tp:nomenclature><tp:treatment-sec sec-type="diagnosis" id="SECID0EGXAE"><title>Diagnosis.</title><p>The genus <italic><tp:taxon-name><tp:taxon-name-part taxon-name-part-type="genus" reg="Pseudochoutagus">Pseudochoutagus</tp:taxon-name-part></tp:taxon-name></italic> can be differentiated from all other genera of <tp:taxon-name><tp:taxon-name-part taxon-name-part-type="subtribe">Parahiraciina</tp:taxon-name-part></tp:taxon-name> by the following combination of characters (<xref ref-type="bibr" rid="B5">Che et al. 2011</xref>; <xref ref-type="bibr" rid="B7">Constant 2021</xref>):</p><list list-type="order"><list-item><p>head prolongated anteriorly by an elongate, straight, acutely pointed cephalic process;
</p></list-item><list-item><p>vertex and distal half of frons with moderate median carina;
</p></list-item><list-item><p>sides of body rounded;
</p></list-item><list-item><p>metatibiae with seven apical spines;
</p></list-item><list-item><p>anal tube of male spatulate and with apical margin weakly emarginate;
</p></list-item><list-item><p>aedeagus with pair of long basiventral processes projecting cephalad then reflexed and distally sinuate;
</p></list-item><list-item><p>pygofer subrectangular in lateral view, without posterior process.
</p></list-item></list></tp:treatment-sec><tp:treatment-sec sec-type="distribution" id="SECID0EJYAE"><title>Species included (distribution).</title><p><italic><tp:taxon-name><tp:taxon-name-part taxon-name-part-type="genus" reg="Pseudochoutagus">Pseudochoutagus</tp:taxon-name-part> <tp:taxon-name-part taxon-name-part-type="species" reg="curvativus">curvativus</tp:taxon-name-part></tp:taxon-name></italic> Che, Zhang &amp; Wang, 2011 (China (Hainan) – <xref ref-type="bibr" rid="B5">Che et al. 2011</xref>).</p><p><italic><tp:taxon-name><tp:taxon-name-part taxon-name-part-type="genus" reg="Pseudochoutagus">Pseudochoutagus</tp:taxon-name-part> <tp:taxon-name-part taxon-name-part-type="species" reg="lindae">lindae</tp:taxon-name-part></tp:taxon-name></italic> Constant &amp; Pham, 2024 (Vietnam – <xref ref-type="bibr" rid="B9">Constant and Pham 2024b</xref>)</p><p><italic><tp:taxon-name><tp:taxon-name-part taxon-name-part-type="genus" reg="Pseudochoutagus">Pseudochoutagus</tp:taxon-name-part> <tp:taxon-name-part taxon-name-part-type="species" reg="nuichuanus">nuichuanus</tp:taxon-name-part></tp:taxon-name></italic> sp. nov. (Vietnam).</p><p><italic><tp:taxon-name><tp:taxon-name-part taxon-name-part-type="genus" reg="Pseudochoutagus">Pseudochoutagus</tp:taxon-name-part> <tp:taxon-name-part taxon-name-part-type="species" reg="rubens">rubens</tp:taxon-name-part></tp:taxon-name></italic> Gnezdilov &amp; Constant, 2012 (Vietnam – <xref ref-type="bibr" rid="B15">Gnezdilov and Constant 2012</xref>).</p><p><italic><tp:taxon-name><tp:taxon-name-part taxon-name-part-type="genus" reg="Pseudochoutagus">Pseudochoutagus</tp:taxon-name-part> <tp:taxon-name-part taxon-name-part-type="species" reg="trungi">trungi</tp:taxon-name-part></tp:taxon-name></italic> Constant &amp; Pham, 2024 (Vietnam – <xref ref-type="bibr" rid="B9">Constant and Pham 2024b</xref>).</p></tp:treatment-sec><ref-list><ref id="B5"><mixed-citation xmlns:xlink="http://www.w3.org/1999/xlink" xlink:type="simple"><person-group><name name-style="western"><surname>Che</surname><given-names>Y-L</given-names></name><name name-style="western"><surname>Zhang</surname><given-names>Y-L</given-names></name><name name-style="western"><surname>Wang</surname><given-names>Y-L</given-names></name></person-group> (<year>2011</year>) <article-title>A new genus of the tribe <tp:taxon-name><tp:taxon-name-part taxon-name-part-type="tribe">Issini</tp:taxon-name-part></tp:taxon-name> Spinola (<tp:taxon-name><tp:taxon-name-part taxon-name-part-type="order">Hemiptera</tp:taxon-name-part></tp:taxon-name>: <tp:taxon-name><tp:taxon-name-part taxon-name-part-type="superfamily">Fulgoroidea</tp:taxon-name-part></tp:taxon-name>: <tp:taxon-name><tp:taxon-name-part taxon-name-part-type="family">Issidae</tp:taxon-name-part></tp:taxon-name>) from China.</article-title><source>Zootaxa</source><volume>3060</volume>(<issue>1</issue>): <fpage>62</fpage>–<lpage>66</lpage>. <ext-link xlink:href="10.11646/zootaxa.3060.1.4" ext-link-type="doi" xlink:type="simple">https://doi.org/10.11646/zootaxa.3060.1.4</ext-link></mixed-citation></ref><ref id="B7"><mixed-citation xmlns:xlink="http://www.w3.org/1999/xlink" xlink:type="simple"><person-group><name name-style="western"><surname>Constant</surname><given-names>J</given-names></name></person-group> (<year>2021</year>) <article-title><italic><tp:taxon-name><tp:taxon-name-part taxon-name-part-type="genus">Laohiracia</tp:taxon-name-part> <tp:taxon-name-part taxon-name-part-type="species">acuta</tp:taxon-name-part></tp:taxon-name></italic>, a new genus and species of <tp:taxon-name><tp:taxon-name-part taxon-name-part-type="tribe">Parahiraciini</tp:taxon-name-part></tp:taxon-name> planthopper with elongate cephalic process from Laos (<tp:taxon-name><tp:taxon-name-part taxon-name-part-type="order">Hemiptera</tp:taxon-name-part></tp:taxon-name>: <tp:taxon-name><tp:taxon-name-part taxon-name-part-type="infraorder">Fulgoromorpha</tp:taxon-name-part></tp:taxon-name>: <tp:taxon-name><tp:taxon-name-part taxon-name-part-type="family">Issidae</tp:taxon-name-part></tp:taxon-name>).</article-title><source>Belgian Journal of Entomology</source><volume>118</volume>: <fpage>1</fpage>–<lpage>15</lpage>.</mixed-citation></ref><ref id="B9"><mixed-citation xmlns:xlink="http://www.w3.org/1999/xlink" xlink:type="simple"><person-group><name name-style="western"><surname>Constant</surname><given-names>J</given-names></name><name name-style="western"><surname>Pham</surname><given-names>HT</given-names></name></person-group> (<year>2024b</year>) <article-title>Issid planthoppers from Bach Ma and Phong Dien in Central Vietnam. (I) Tribe <tp:taxon-name><tp:taxon-name-part taxon-name-part-type="tribe">Parahiraciini</tp:taxon-name-part></tp:taxon-name> (<tp:taxon-name><tp:taxon-name-part taxon-name-part-type="order">Hemiptera</tp:taxon-name-part></tp:taxon-name>: <tp:taxon-name><tp:taxon-name-part taxon-name-part-type="infraorder">Fulgoromorpha</tp:taxon-name-part></tp:taxon-name>: <tp:taxon-name><tp:taxon-name-part taxon-name-part-type="family">Issidae</tp:taxon-name-part></tp:taxon-name>).</article-title><source>European Journal of Taxonomy</source><volume>975</volume>: <fpage>1</fpage>–<lpage>64</lpage>. <ext-link xlink:href="10.5852/ejt.2024.975.2769" ext-link-type="doi" xlink:type="simple">https://doi.org/10.5852/ejt.2024.975.2769</ext-link></mixed-citation></ref><ref id="B15"><mixed-citation xmlns:xlink="http://www.w3.org/1999/xlink" xlink:type="simple"><person-group><name name-style="western"><surname>Gnezdilov</surname><given-names>VM</given-names></name><name name-style="western"><surname>Constant</surname><given-names>J</given-names></name></person-group> (<year>2012</year>) <article-title>Review of the family <tp:taxon-name><tp:taxon-name-part taxon-name-part-type="family">Issidae</tp:taxon-name-part></tp:taxon-name> (<tp:taxon-name><tp:taxon-name-part taxon-name-part-type="order">Hemiptera</tp:taxon-name-part></tp:taxon-name>: <tp:taxon-name><tp:taxon-name-part taxon-name-part-type="infraorder">Fulgoromorpha</tp:taxon-name-part></tp:taxon-name>) in Vietnam with description of a new species.</article-title><source>Annales Zoologici</source><volume>62</volume>(<issue>4</issue>): <fpage>571</fpage>–<lpage>576</lpage>. <ext-link xlink:href="10.3161/000345412X659632" ext-link-type="doi" xlink:type="simple">https://doi.org/10.3161/000345412X659632</ext-link></mixed-citation></ref></ref-list></tp:taxon-treatment>
